# Supplementary material for: Schizophrenia and bipolar disorder: a comparative analysis of genetic and brain network connectivity
Source: Psychol Med. 2026 Jun 19;56:e202. doi: 10.1017/S0033291726104413 (PMC13280692; doi:10.1017/S0033291726104413)
Supplement: Ren et al. supplementary material [file S0033291726104413sup001.xlsx]

## Sheet: Table of contents
No. of Supplementary Table	Contents
Supplementary Table 1	Overview of GWAS traits included in the study
Supplementary Table 2	Summary results of BDuniq and SCZuniq GWAS based on FUMA software
Supplementary Table 3	Independent significant SNPs of BDuniq GWAS identified by FUMA
Supplementary Table 4	Independent significant SNPs of SCZuniq GWAS identified by FUMA
Supplementary Table 5	Genomic risk loci of BDuniq GWAS identified by FUMA
Supplementary Table 6	Genomic risk loci of SCZuniq GWAS identified by FUMA
Supplementary Table 7	Results of mapping of all fine-mapped genes of BDuniq GWAS to synaptic locations using SynGO.
Supplementary Table 8	Results of mapping of all fine-mapped genes of SCZuniq GWAS to synaptic locations using SynGO.
Supplementary Table 9	Results of MAGMA tissue enrichment analsysis for BDuniq
Supplementary Table 10	Results of MAGMA tissue enrichment analsysis for SCZuniq
Supplementary Table 11	Summary of cross-traits LDSC correlation analysis between 4 disorder traits and RSN-FC/SC
Supplementary Table 12	Significant genetic regions of cross-traits LAVA correlation analysis between 4 disorder traits and RSN-FC/SC after FDR correction
Supplementary Table 13	Summary of cross-traits LAVA correlation analysis between 4 disorder traits and RSN-FC/SC
Supplementary Table 14	Restuls of Omnigenic Mendelian Randomization from 16 RSN-FC/SC to 4 disorder traits

## Sheet: Supplementary Table 1
Supplementary Table 1 - Overview of GWAS traits included in the study
Trait name: trait name of GWAS summary statistics; phenotype: the detailed phenotype of GWAS traits; Cases: number of cases; Controls: number of control; Sample size: the sample size of GWAS; Ancestry: population of GWAS
Trait name	phenotype	Cases	Control	Sample size	Ancestry	PMID
Schizophrenia	Schizophrenia	71554	243649	315203	European	35396580
Bipolar disorder	Bipolar disorder	41917	371549	413466	Mixed	34002096
FC_Default	Functional Connectivity within Default Netowrk	-	-	24336	European	36882310
FC_Dorsal_Attention	Functional Connectivity within Dorsal Attention Network	-	-	24336	European	36882310
FC_Frontoparietal	Functional Connectivity within Frontoparietal Network	-	-	24336	European	36882310
FC_global	Functional Connectivity within Global Network	-	-	24336	European	36882310
FC_Limbic	Functional Connectivity within Limbic Network	-	-	24336	European	36882310
FC_Somatomotor	Functional Connectivity within Somatomotor Network	-	-	24336	European	36882310
FC_Ventral_Attention	Functional Connectivity within Ventral Attention Network	-	-	24336	European	36882310
FC_Visual	Functional Connectivity within Visual Network	-	-	24336	European	36882310
SC_Default	Structural Connectivity within Default Netowrk	-	-	24336	European	36882310
SC_Dorsal_Attention	Structural Connectivity within Dorsal Attention Network	-	-	24336	European	36882310
SC_Frontoparietal	Structural Connectivity within Frontoparietal Network	-	-	24336	European	36882310
SC_global	Structural Connectivity within Global Network	-	-	24336	European	36882310
SC_Limbic	Structural Connectivity within Limbic Network	-	-	24336	European	36882310
SC_Somatomotor	Structural Connectivity within Somatomotor Network	-	-	24336	European	36882310
SC_Ventral_Attention	Structural Connectivity within Ventral Attention Network	-	-	24336	European	36882310
SC_Visual	Structural Connectivity within Visual Network	-	-	24336	European	36882310

## Sheet: Supplementary Table 2
Supplementary Table 2 - Summary results of BDuniq and SCZuniq GWAS based on FUMA software
Genomic risk loci: The number of genomic risk loci defined from independent significant SNPs by merging LD blocks if they are less apart than the user defined distance. A genomic risk locus can contain multiple lead SNPs and/or independent significant SNPs; lead SNPs: The number of lead SNPs identified from independent significant SNPs which are independent each other at r2 0.1; independent signi…
	Number of BDuniq	Number of SCZuniq
Genomic risk loci	21	61
lead SNPs	21	71
Ind. Sig. SNPs	29	169
candidate SNPs	6084	14010
candidate GWAS tagged SNPs	4189	10309
mapped genes	234	577

## Sheet: Supplementary Table 3
Supplementary Table 3 - Independent significant SNPs of BDuniq GWAS identified by FUMA
No: Index of independent significant SNPs; GenomicLocus : Index of assigned genomic locus matched with "Genomic Risk Loci". Multiple independent lead SNPs can be assigned to the same genomic locus; uniqID : Unique ID of SNPs consists of chr:position:allele1:allele2 where alleles are alphabetically ordered; rsID : rsID of the SNP; chr : chromosome;pos : position on hg19; p : P-value (from the GWAS…
No	GenomicLocus	uniqID	rsID	chr	pos	p	nSNPs	nGWASSNPs
1	1	1:6796737:A:G	rs384182	1	6796737	3.34279e-10	22	15
2	1	1:6866978:A:G	rs660880	1	6866978	3.0302e-08	49	28
3	2	1:98327133:A:C	rs75641275	1	98327133	2.4076e-08	132	115
4	2	1:98377149:A:G	rs75570956	1	98377149	2.8848e-08	37	29
5	3	1:173812639:A:C	rs9425755	1	173812639	1.582e-08	58	40
6	4	2:55283878:G:T	rs1822616	2	55283878	1.25314e-08	55	48
7	5	3:17855181:A:G	rs17273111	3	17855181	6.58865e-09	566	459
8	6	5:169273557:C:G	rs30080	5	169273557	2.03465e-08	25	22
9	7	6:28706912:A:G	rs880638	6	28706912	3.47751e-08	201	164
10	8	8:145000321:C:T	rs6993953	8	145000321	2.97662e-08	165	143
11	9	9:37090538:C:T	rs10973201	9	37090538	2.90542e-09	1	1
12	10	9:76092095:C:G	rs11143598	9	76092095	1.27015e-08	132	113
13	11	10:111732025:C:G	rs1571617	10	111732025	2.8649e-09	174	154
14	12	11:13331324:A:G	rs4757145	11	13331324	2.32387e-09	26	23
15	12	11:13359745:A:T	rs2896635	11	13359745	5.90341e-09	13	12
16	13	11:57530528:G:T	rs7120868	11	57530528	1.63221e-09	141	108
17	14	11:133821144:A:G	rs118031494	11	133821144	3.98806e-09	4	3
18	15	12:57835965:C:T	rs2943693	12	57835965	2.44551e-08	46	37
19	16	12:108618630:C:T	rs3764002	12	108618630	1.6178e-09	3	3
20	16	12:108628067:C:T	rs4964665	12	108628067	3.76592e-08	23	21
21	17	12:110587637:A:G	rs7309141	12	110587637	5.14472e-09	58	49
22	17	12:110600245:A:G	rs11065239	12	110600245	5.96829e-09	86	66
23	17	12:110723245:C:T	rs4766428	12	110723245	1.03673e-09	1	1
24	17	12:111184850:C:T	rs61942639	12	111184850	1.10967e-12	33	27
25	18	15:43620073:A:C	rs7048	15	43620073	3.62733e-09	2	2
26	19	17:43156023:C:T	rs59695806	17	43156023	4.81865e-08	21	15
27	20	17:44096553:A:G	rs62062288	17	44096553	6.27884e-09	3838	2368
28	20	17:44322960:A:G	rs531756820	17	44322960	1.22478e-08	1	1
29	21	20:47883942:A:T	rs6122778	20	47883942	3.82898e-08	204	150

## Sheet: Supplementary Table 4
Supplementary Table 4 - Independent significant SNPs of SCZuniq GWAS identified by FUMA
No : Index of independent significant SNPs; GenomicLocus : Index of assigned genomic locus matched with "Genomic Risk Loci". Multiple independent lead SNPs can be assigned to the same genomic locus; uniqID : Unique ID of SNPs consists of chr:position:allele1:allele2 where alleles are alphabetically ordered; rsID : rsID of the SNP; chr : chromosome;pos : position on hg19; p : P-value (from the GWA…
No	GenomicLocus	uniqID	rsID	chr	pos	p	nSNPs	nGWASSNPs
1	1	1:2372397:A:G	rs6688934	1	2372397	2.17452e-09	27	25
2	2	1:6793473:C:T	rs35904416	1	6793473	1.95151e-08	10	6
3	2	1:6796264:C:T	rs380582	1	6796264	2.43012e-09	22	15
4	3	1:30433886:C:G	rs6679167	1	30433886	3.39992e-08	24	19
5	4	1:73768366:A:C	rs12129573	1	73768366	1.09499e-08	223	174
6	5	1:98298371:A:G	rs4375301	1	98298371	8.64864e-12	91	85
7	5	1:98377149:A:G	rs75570956	1	98377149	8.31248e-12	37	29
8	5	1:98398619:G:T	rs4271249	1	98398619	5.70796e-09	2	2
9	5	1:98448341:A:G	rs61785882	1	98448341	3.01519e-14	197	172
10	5	1:98552832:A:T	rs1198588	1	98552832	3.049e-16	157	140
11	5	1:98562260:C:T	rs1198575	1	98562260	4.28584e-12	5	4
12	6	1:173812639:A:C	rs9425755	1	173812639	1.39273e-09	58	40
13	7	1:177271313:A:G	rs16851037	1	177271313	9.9698e-10	31	24
14	8	1:244010441:G:T	rs61833239	1	244010441	2.97189e-09	2	2
15	9	2:55283878:G:T	rs1822616	2	55283878	1.14839e-08	55	48
16	10	2:57987593:C:T	rs11682175	2	57987593	4.08733e-08	19	12
17	10	2:58171220:A:C	rs1518393	2	58171220	6.51983e-11	208	170
18	10	2:58380167:A:G	rs35844949	2	58380167	1.42222e-08	31	27
19	11	2:199990107:A:G	rs1451488	2	199990107	4.58486e-09	167	136
20	12	2:200905136:A:C	rs203762	2	200905136	4.25523e-08	180	143
21	13	2:233644011:A:G	rs283487	2	233644011	1.46606e-09	81	62
22	13	2:233743363:C:T	rs778370	2	233743363	9.2638e-10	84	65
23	14	3:16819132:C:T	rs6442639	3	16819132	2.44079e-08	2	2
24	15	3:17220098:C:T	rs2733480	3	17220098	3.14043e-10	549	441
25	15	3:17681459:A:G	rs9985472	3	17681459	9.3621e-09	23	15
26	15	3:17832829:C:T	rs6577596	3	17832829	3.02039e-08	5	5
27	15	3:17855181:A:G	rs17273111	3	17855181	5.32774e-12	566	459
28	16	3:135814009:A:G	rs1278493	3	135814009	2.10107e-10	164	114
29	16	3:135914476:A:G	rs9845457	3	135914476	2.78387e-09	2	1
30	17	3:180607245:C:T	rs62291400	3	180607245	9.7453e-09	274	209
31	17	3:181245320:A:G	rs35746395	3	181245320	6.85127e-10	1	1
32	18	4:102766892:C:T	rs11931658	4	102766892	4.15564e-08	77	66
33	18	4:102926923:A:G	rs34592089	4	102926923	8.27312e-09	6	6
34	18	4:103112470:A:G	rs6855246	4	103112470	1.3418e-09	4	4
35	18	4:103188709:C:T	rs13107325	4	103188709	1.93259e-12	5	5
36	18	4:103292422:C:T	rs13109272	4	103292422	1.41012e-08	19	14
37	19	5:60508492:C:T	rs56219078	5	60508492	1.38738e-08	45	37
38	20	5:91015863:A:G	rs71637347	5	91015863	3.36991e-08	59	49
39	21	5:153680747:A:T	rs11740474	5	153680747	2.85109e-09	10	9
40	22	6:26067785:C:T	rs1935234	6	26067785	2.50532e-08	2	2
41	22	6:26173478:G:T	rs34661691	6	26173478	2.15851e-08	5	4
42	22	6:26471155:C:T	rs6456727	6	26471155	2.24642e-08	48	33
43	22	6:26603811:A:C	rs9379900	6	26603811	1.38164e-11	178	146
44	22	6:26617306:A:G	rs9393737	6	26617306	3.27437e-10	83	51
45	22	6:26631568:G:T	rs66488313	6	26631568	4.30336e-13	244	183
46	22	6:26851785:A:G	rs10946859	6	26851785	9.66889e-09	270	73
47	22	6:27185792:A:T	rs3800307	6	27185792	3.19166e-10	31	25
48	22	6:27256102:A:C	rs3800316	6	27256102	7.10141e-10	9	8
49	22	6:27261324:C:T	rs7746199	6	27261324	4.76615e-14	8	6
50	22	6:27289776:C:T	rs6923811	6	27289776	4.53364e-10	7	6
51	22	6:27295082:A:G	rs9368501	6	27295082	2.46305e-08	20	16
52	22	6:27653120:C:T	rs13217620	6	27653120	2.3351e-16	328	252
53	22	6:27732976:C:T	rs9468220	6	27732976	2.16516e-09	107	93
54	22	6:27768348:A:T	rs200476	6	27768348	2.17713e-12	83	76
55	22	6:27866943:C:G	rs200964	6	27866943	1.83822e-08	79	61
56	22	6:28191057:C:T	rs9366717	6	28191057	6.69782e-13	409	347
57	22	6:28210688:C:T	rs967005	6	28210688	7.73534e-09	37	32
58	22	6:28240991:G:T	rs1778483	6	28240991	9.16362e-12	63	50
59	22	6:28301099:A:G	rs7752448	6	28301099	8.58341e-14	399	338
60	22	6:28320674:C:T	rs758398	6	28320674	5.8743e-16	92	80
61	22	6:28345210:C:T	rs9368565	6	28345210	2.1386e-11	219	184
62	22	6:28411303:A:G	rs2531804	6	28411303	2.0877e-08	107	91
63	22	6:28412326:C:T	rs2531805	6	28412326	1.61524e-08	13	10
64	22	6:28543264:C:T	rs17336532	6	28543264	2.9178e-16	71	48
65	22	6:28572059:G:T	rs410106	6	28572059	1.0593e-13	46	36
66	22	6:28578286:A:G	rs34388845	6	28578286	1.32057e-13	43	32
67	22	6:28641957:A:G	rs3864294	6	28641957	2.93453e-08	1	1
68	22	6:28659407:A:G	rs7748643	6	28659407	7.05902e-13	45	38
69	22	6:28669315:A:G	rs6939576	6	28669315	1.51984e-09	42	31
70	22	6:28703631:A:G	rs1622915	6	28703631	1.05258e-11	1	1
71	22	6:28706912:A:G	rs880638	6	28706912	4.60251e-14	198	161
72	22	6:28712247:A:G	rs1233578	6	28712247	6.59453e-20	7	4
73	22	6:28754817:A:C	rs9257182	6	28754817	1.85191e-12	34	28
74	22	6:28796460:A:T	rs3132379	6	28796460	1.46068e-10	19	16
75	22	6:29079156:C:T	rs3130763	6	29079156	4.19139e-10	443	357
76	22	6:29144532:C:T	rs9257566	6	29144532	1.36666e-18	327	280
77	22	6:29159970:C:T	rs3130750	6	29159970	1.6709e-09	38	28
78	22	6:29225795:C:T	rs3117330	6	29225795	3.52465e-10	153	108
79	22	6:29278505:G:T	rs9257703	6	29278505	4.74802e-14	5	5
80	22	6:29328834:C:T	rs7754402	6	29328834	2.06963e-09	4	4
81	22	6:29336054:A:G	rs4713211	6	29336054	1.91651e-08	4	4
82	22	6:29343355:C:T	rs9257802	6	29343355	6.36987e-09	1	1
83	22	6:29346329:A:G	rs9257805	6	29346329	5.57042e-09	289	250
84	22	6:29355202:C:G	rs3094548	6	29355202	5.69721e-09	2	2
85	22	6:29606145:G:T	rs3095269	6	29606145	1.1091e-11	8	8
86	22	6:29607101:C:T	rs3131856	6	29607101	2.42915e-12	279	239
87	23	7:1982779:C:T	rs7792631	7	1982779	2.94701e-09	287	226
88	24	7:86420126:A:T	rs13230421	7	86420126	1.98354e-08	7	6
89	24	7:86447945:A:C	rs10268818	7	86447945	1.02251e-08	17	13
90	25	7:104594253:G:T	rs2252074	7	104594253	1.94492e-09	86	70
91	25	7:104596248:C:T	rs56016333	7	104596248	4.73111e-08	7	6
92	25	7:104725105:A:G	rs2097942	7	104725105	3.8635e-11	226	179
93	25	7:104929837:C:G	rs2057883	7	104929837	3.97603e-08	255	203
94	26	7:110935979:A:G	rs11534045	7	110935979	8.49133e-10	51	39
95	26	7:110999503:A:G	rs37658	7	110999503	1.87365e-11	107	80
96	27	8:4180090:A:T	8:4180090_T_A	8	4180090	5.13314e-10	21	17
97	28	8:27413986:C:T	rs56223946	8	27413986	9.60706e-11	11	7
98	28	8:27425314:A:G	rs7838316	8	27425314	4.90928e-12	24	16
99	28	8:27438306:A:C	rs6558008	8	27438306	3.13845e-09	3	2
100	28	8:27453762:C:T	rs11777131	8	27453762	5.76969e-10	36	33
101	29	8:60700469:A:G	rs6984242	8	60700469	5.92633e-09	323	271
102	30	8:89237133:C:T	rs17666490	8	89237133	3.16338e-08	16	14
103	30	8:89361040:A:G	rs6469364	8	89361040	4.88724e-08	305	251
104	31	8:143297663:C:T	rs62512616	8	143297663	4.85476e-08	36	18
105	31	8:143316970:A:G	rs13262595	8	143316970	2.34892e-09	59	51
106	31	8:143368449:C:T	rs74576444	8	143368449	2.10906e-08	15	10
107	32	9:37127545:A:T	rs7856690	9	37127545	2.04473e-09	92	69
108	33	10:104856162:A:G	rs12412038	10	104856162	2.22449e-09	157	122
109	33	10:104952499:C:T	rs79780963	10	104952499	4.63205e-09	1	1
110	34	11:30217503:C:T	rs605765	11	30217503	9.07671e-09	96	71
111	35	11:46929954:A:G	rs10838634	11	46929954	2.40604e-08	132	107
112	36	11:57462752:C:T	rs1783976	11	57462752	3.1673e-11	109	79
113	36	11:57510294:A:G	rs9420	11	57510294	2.09627e-08	106	85
114	36	11:57550785:A:G	rs12362406	11	57550785	4.85198e-08	5	3
115	37	11:81178838:C:G	rs72943392	11	81178838	1.1201e-08	60	54
116	37	11:81180289:C:T	rs1945885	11	81180289	3.7564e-08	40	34
117	38	11:133810259:A:C	rs476821	11	133810259	1.95765e-09	21	19
118	38	11:133821144:A:G	rs118031494	11	133821144	1.66044e-11	4	3
119	38	11:133822133:A:G	rs73034295	11	133822133	1.12616e-10	36	36
120	39	12:49950251:C:G	rs113209368	12	49950251	4.96257e-08	140	110
121	40	12:57569478:C:T	rs12814239	12	57569478	6.62649e-09	2	2
122	40	12:57682956:C:T	rs61937595	12	57682956	3.22361e-13	2	2
123	40	12:57834911:G:T	rs9738646	12	57834911	3.94064e-10	46	37
124	41	12:72286888:A:G	rs10467176	12	72286888	6.71864e-09	85	62
125	42	12:108618630:C:T	rs3764002	12	108618630	8.6574e-10	3	3
126	43	12:110152829:C:T	rs74339963	12	110152829	2.09343e-08	2	2
127	43	12:110229434:A:C	rs117145318	12	110229434	2.74778e-08	1	1
128	43	12:110556712:C:T	rs7306072	12	110556712	3.76823e-10	52	41
129	43	12:110723245:C:T	rs4766428	12	110723245	2.01272e-16	1	1
130	43	12:110993791:A:G	rs4766500	12	110993791	6.3171e-16	52	41
131	43	12:111052465:A:T	rs684596	12	111052465	1.77488e-12	19	14
132	44	12:123635096:C:T	rs1716183	12	123635096	3.00735e-08	120	107
133	44	12:123650335:C:T	rs1615350	12	123650335	6.04095e-09	391	317
134	45	13:74325499:C:G	rs12877581	13	74325499	1.53008e-09	4	4
135	46	14:72416219:C:T	rs2190864	14	72416219	4.10817e-08	60	37
136	46	14:72417326:C:G	rs2332700	14	72417326	1.82316e-08	2	2
137	47	15:43620073:A:C	rs7048	15	43620073	2.30664e-10	2	2
138	47	15:43648629:C:T	rs28702649	15	43648629	3.32919e-08	238	176
139	48	15:78909070:A:G	rs4887069	15	78909070	1.61235e-08	78	61
140	49	16:4463846:A:G	rs62039173	16	4463846	8.99135e-09	134	113
141	50	17:43156023:C:T	rs59695806	17	43156023	3.65099e-08	21	15
142	51	17:43798360:A:G	rs55938136	17	43798360	2.73471e-10	1	1
143	51	17:43856458:A:G	rs35076622	17	43856458	1.02368e-10	4	3
144	51	17:43950322:A:G	rs9898399	17	43950322	2.09718e-08	9	7
145	51	17:44096553:A:G	rs62062288	17	44096553	7.45285e-12	3838	2368
146	51	17:44289832:A:G	rs2696466	17	44289832	4.3811e-10	19	5
147	51	17:44322960:A:G	rs531756820	17	44322960	1.2275e-10	1	1
148	51	17:44355634:C:G	rs2696531	17	44355634	6.01692e-11	2	2
149	51	17:44753350:A:G	rs117300236	17	44753350	3.36701e-10	73	50
150	51	17:44764775:A:C	rs199460	17	44764775	8.95643e-09	3087	2006
151	51	17:44863413:C:T	rs199500	17	44863413	4.23437e-10	109	71
152	51	17:44865603:C:T	rs199498	17	44865603	6.90947e-09	2290	1586
153	52	18:53408187:C:T	rs28758902	18	53408187	2.5565e-10	25	23
154	53	18:77576337:A:G	rs71367545	18	77576337	1.0879e-10	13	8
155	53	18:77579812:A:G	rs7238071	18	77579812	1.93096e-08	10	8
156	54	19:4966041:C:T	rs35502362	19	4966041	1.18613e-08	22	15
157	55	19:11849736:C:T	rs72986630	19	11849736	1.3339e-08	1	1
158	56	19:19657500:A:G	rs10402308	19	19657500	2.94328e-09	88	71
159	56	19:19657632:A:C	rs7245983	19	19657632	3.67811e-10	168	140
160	57	20:1641146:C:T	rs4814411	20	1641146	3.38562e-09	22	20
161	57	20:1687450:A:G	rs6135736	20	1687450	5.7845e-09	10	10
162	58	20:37453194:A:G	rs6065094	20	37453194	3.81137e-08	64	47
163	59	20:42116518:A:G	rs6030909	20	42116518	2.26821e-08	14	14
164	60	20:47511792:C:T	rs6095352	20	47511792	1.62464e-08	172	123
165	60	20:47883942:A:T	rs6122778	20	47883942	3.39188e-08	204	150
166	61	22:42315790:C:T	rs763263	22	42315790	2.3436e-10	21	19
167	61	22:42364057:C:T	rs4822076	22	42364057	2.68023e-09	134	99
168	61	22:42370991:C:T	rs5751191	22	42370991	4.98816e-10	140	109
169	61	22:42603814:C:T	rs6002655	22	42603814	2.80727e-08	122	100

## Sheet: Supplementary Table 5
Supplementary Table 5 - Genomic risk loci of BDuniq GWAS
Genomic locus: Index of genomic rick loci; uniqID : Unique ID of SNPs consisting of chr:position:allele1:allele2 where alleles are alphabetically ordered;rsID : rsID of the top lead SNP based on dbSNP build 146; chr: chromosome of top lead SNP; pos : position of top lead SNP on hg19; P-value: P-value of top lead SNP;start: Start position of the locus; end: End position of the locus; nSNPs : The n…
GenomicLocus	uniqID	rsID	chr	pos	p	start	end	nSNPs	nGWASSNPs	nIndSigSNPs	IndSigSNPs	nLeadSNPs	LeadSNPs
1	1:6796737:A:G	rs384182	1	6796737	3.34279e-10	6794085	6866978	67	40	2	rs384182;rs660880	1	rs384182
2	1:98327133:A:C	rs75641275	1	98327133	2.4076e-08	98305424	98559093	169	144	2	rs75641275;rs75570956	1	rs75641275
3	1:173812639:A:C	rs9425755	1	173812639	1.582e-08	173683954	173891817	58	40	1	rs9425755	1	rs9425755
4	2:55283878:G:T	rs1822616	2	55283878	1.25314e-08	55199557	55307811	55	48	1	rs1822616	1	rs1822616
5	3:17855181:A:G	rs17273111	3	17855181	6.58865e-09	17221017	17888256	566	459	1	rs17273111	1	rs17273111
6	5:169273557:C:G	rs30080	5	169273557	2.03465e-08	169271582	169322197	25	22	1	rs30080	1	rs30080
7	6:28706912:A:G	rs880638	6	28706912	3.47751e-08	28674322	28982823	201	164	1	rs880638	1	rs880638
8	8:145000321:C:T	rs6993953	8	145000321	2.97662e-08	144973183	145086428	165	143	1	rs6993953	1	rs6993953
9	9:37090538:C:T	rs10973201	9	37090538	2.90542e-09	37090538	37090538	1	1	1	rs10973201	1	rs10973201
10	9:76092095:C:G	rs11143598	9	76092095	1.27015e-08	75859487	76187254	132	113	1	rs11143598	1	rs11143598
11	10:111732025:C:G	rs1571617	10	111732025	2.8649e-09	111648659	111928784	174	154	1	rs1571617	1	rs1571617
12	11:13331324:A:G	rs4757145	11	13331324	2.32387e-09	13288698	13370535	39	35	2	rs4757145;rs2896635	1	rs4757145
13	11:57530528:G:T	rs7120868	11	57530528	1.63221e-09	57409538	57731129	141	108	1	rs7120868	1	rs7120868
14	11:133821144:A:G	rs118031494	11	133821144	3.98806e-09	133792743	133848154	4	3	1	rs118031494	1	rs118031494
15	12:57835965:C:T	rs2943693	12	57835965	2.44551e-08	57637593	57851182	46	37	1	rs2943693	1	rs2943693
16	12:108618630:C:T	rs3764002	12	108618630	1.6178e-09	108596308	108633649	26	24	2	rs3764002;rs4964665	1	rs3764002
17	12:111184850:C:T	rs61942639	12	111184850	1.10967e-12	110294902	111212762	149	118	4	rs61942639;rs7309141;rs11065239;rs4766428	1	rs61942639
18	15:43620073:A:C	rs7048	15	43620073	3.62733e-09	43620073	44068160	2	2	1	rs7048	1	rs7048
19	17:43156023:C:T	rs59695806	17	43156023	4.81865e-08	43116313	43188117	21	15	1	rs59695806	1	rs59695806
20	17:44096553:A:G	rs62062288	17	44096553	6.27884e-09	43463493	44865498	3839	2369	2	rs62062288;rs531756820	1	rs62062288
21	20:47883942:A:T	rs6122778	20	47883942	3.82898e-08	47523865	47938833	204	150	1	rs6122778	1	rs6122778

## Sheet: Supplementary Table 6
Supplementary Table 6 - Genomic risk loci of SCZuniq GWAS
Genomic locus: Index of genomic rick loci; uniqID : Unique ID of SNPs consisting of chr:position:allele1:allele2 where alleles are alphabetically ordered;rsID : rsID of the top lead SNP based on dbSNP build 146; chr: chromosome of top lead SNP; pos : position of top lead SNP on hg19; P-value: P-value of top lead SNP;start: Start position of the locus; end: End position of the locus; nSNPs : The n…
GenomicLocus	uniqID	rsID	chr	pos	p	start	end	nSNPs	nGWASSNPs	nIndSigSNPs	IndSigSNPs	nLeadSNPs	LeadSNPs
1	1:2372397:A:G	rs6688934	1	2372397	2.17452e-09	2369498	2402499	27	25	1	rs6688934	1	rs6688934
2	1:6796264:C:T	rs380582	1	6796264	2.43012e-09	6768856	6815915	32	21	2	rs380582;rs35904416	1	rs380582
3	1:30433886:C:G	rs6679167	1	30433886	3.39992e-08	30412503	30437118	24	19	1	rs6679167	1	rs6679167
4	1:73768366:A:C	rs12129573	1	73768366	1.09499e-08	73766431	73991651	223	174	1	rs12129573	1	rs12129573
5	1:98552832:A:T	rs1198588	1	98552832	3.049e-16	98298371	98562260	287	254	6	rs1198588;rs1198575;rs4375301;rs75570956;rs4271249;rs61785882	1	rs1198588
6	1:173812639:A:C	rs9425755	1	173812639	1.39273e-09	173683954	173891817	58	40	1	rs9425755	1	rs9425755
7	1:177271313:A:G	rs16851037	1	177271313	9.9698e-10	177237533	177323124	31	24	1	rs16851037	1	rs16851037
8	1:244010441:G:T	rs61833239	1	244010441	2.97189e-09	243793012	244010441	2	2	1	rs61833239	1	rs61833239
9	2:55283878:G:T	rs1822616	2	55283878	1.14839e-08	55199557	55307811	55	48	1	rs1822616	1	rs1822616
10	2:58171220:A:C	rs1518393	2	58171220	6.51983e-11	57942987	58484172	238	192	3	rs1518393;rs35844949;rs11682175	1	rs1518393
11	2:199990107:A:G	rs1451488	2	199990107	4.58486e-09	199908378	200131695	167	136	1	rs1451488	1	rs1451488
12	2:200905136:A:C	rs203762	2	200905136	4.25523e-08	200715388	201146399	180	143	1	rs203762	1	rs203762
13	2:233743363:C:T	rs778370	2	233743363	9.2638e-10	233559312	233806771	124	94	2	rs778370;rs283487	1	rs778370
14	3:16819132:C:T	rs6442639	3	16819132	2.44079e-08	16819132	16838450	2	2	1	rs6442639	1	rs6442639
15	3:17855181:A:G	rs17273111	3	17855181	5.32774e-12	17219137	17888256	654	524	4	rs17273111;rs2733480;rs9985472;rs6577596	1	rs17273111
16	3:135814009:A:G	rs1278493	3	135814009	2.10107e-10	135807609	136597120	166	115	2	rs1278493;rs9845457	1	rs1278493
17	3:181245320:A:G	rs35746395	3	181245320	6.85127e-10	180571624	181245320	275	210	2	rs35746395;rs62291400	1	rs35746395
18	4:103188709:C:T	rs13107325	4	103188709	1.93259e-12	102702364	103387161	107	91	5	rs11931658;rs13107325;rs13109272;rs34592089;rs6855246	2	rs11931658;rs13107325
19	5:60508492:C:T	rs56219078	5	60508492	1.38738e-08	60484179	60586625	45	37	1	rs56219078	1	rs56219078
20	5:91015863:A:G	rs71637347	5	91015863	3.36991e-08	90853674	91025460	59	49	1	rs71637347	1	rs71637347
21	5:153680747:A:T	rs11740474	5	153680747	2.85109e-09	153671061	153688215	10	9	1	rs11740474	1	rs11740474
22	6:28712247:A:G	rs1233578	6	28712247	6.59453e-20	25684606	29612325	2587	1934	47	rs66488313;rs10946859;rs3800307;rs3800316;rs7746199;rs6923811;rs1935234;rs34661691;rs6456727;rs9379900;rs9393737;rs9368501;rs9468220;rs200476;rs200964;rs1778483;rs13217620;rs9366717;rs967005;rs7752448;rs758398;rs9368565;rs2531804;rs17336532;rs410106;rs34388845;rs1233578;rs9257182;rs3132379;rs3130763;rs9257566;rs3130750;rs3117330;rs9257703;rs7754402;rs4713211;rs9257802;rs9257805;rs3094548;rs313185…	5	rs66488313;rs9368501;rs13217620;rs1233578;rs3095269
23	7:1982779:C:T	rs7792631	7	1982779	2.94701e-09	1866953	2190100	287	226	1	rs7792631	1	rs7792631
24	7:86447945:A:C	rs10268818	7	86447945	1.02251e-08	86403263	86459347	24	19	2	rs10268818;rs13230421	1	rs10268818
25	7:104725105:A:G	rs2097942	7	104725105	3.8635e-11	104525009	105063372	386	300	4	rs2097942;rs2057883;rs2252074;rs56016333	1	rs2097942
26	7:110999503:A:G	rs37658	7	110999503	1.87365e-11	110821730	111236477	153	116	2	rs37658;rs11534045	1	rs37658
27	8:4180090:A:T	8:4180090_T_A	8	4180090	5.13314e-10	4177791	4208761	21	17	1	8:4180090_T_A	1	8:4180090_T_A
28	8:27425314:A:G	rs7838316	8	27425314	4.90928e-12	27406353	27470778	60	51	4	rs7838316;rs6558008;rs11777131;rs56223946	1	rs7838316
29	8:60700469:A:G	rs6984242	8	60700469	5.92633e-09	60475926	60954059	323	271	1	rs6984242	1	rs6984242
30	8:89237133:C:T	rs17666490	8	89237133	3.16338e-08	89206609	89621732	321	265	2	rs17666490;rs6469364	1	rs17666490
31	8:143316970:A:G	rs13262595	8	143316970	2.34892e-09	143297312	143410423	110	79	3	rs13262595;rs74576444;rs62512616	1	rs13262595
32	9:37127545:A:T	rs7856690	9	37127545	2.04473e-09	37073902	37379492	92	69	1	rs7856690	1	rs7856690
33	10:104856162:A:G	rs12412038	10	104856162	2.22449e-09	104565199	105059896	158	123	2	rs12412038;rs79780963	2	rs12412038;rs79780963
34	11:30217503:C:T	rs605765	11	30217503	9.07671e-09	30217503	30395895	96	71	1	rs605765	1	rs605765
35	11:46929954:A:G	rs10838634	11	46929954	2.40604e-08	46368559	47237359	132	107	1	rs10838634	1	rs10838634
36	11:57462752:C:T	rs1783976	11	57462752	3.1673e-11	57385856	57682011	218	167	3	rs1783976;rs9420;rs12362406	1	rs1783976
37	11:81178838:C:G	rs72943392	11	81178838	1.1201e-08	81164016	81210528	100	88	2	rs72943392;rs1945885	1	rs72943392
38	11:133821144:A:G	rs118031494	11	133821144	1.66044e-11	133792743	133853008	61	58	3	rs476821;rs73034295;rs118031494	2	rs476821;rs118031494
39	12:49950251:C:G	rs113209368	12	49950251	4.96257e-08	49741717	50160662	140	110	1	rs113209368	1	rs113209368
40	12:57682956:C:T	rs61937595	12	57682956	3.22361e-13	57569478	57851182	49	40	3	rs61937595;rs9738646;rs12814239	1	rs61937595
41	12:72286888:A:G	rs10467176	12	72286888	6.71864e-09	72218206	72322443	85	62	1	rs10467176	1	rs10467176
42	12:108618630:C:T	rs3764002	12	108618630	8.6574e-10	108609634	108629780	3	3	1	rs3764002	1	rs3764002
43	12:110723245:C:T	rs4766428	12	110723245	2.01272e-16	110129415	111212762	89	70	6	rs74339963;rs117145318;rs4766428;rs4766500;rs684596;rs7306072	2	rs74339963;rs4766428
44	12:123650335:C:T	rs1615350	12	123650335	6.04095e-09	123447928	123902361	396	321	2	rs1615350;rs1716183	1	rs1615350
45	13:74325499:C:G	rs12877581	13	74325499	1.53008e-09	74314967	74325499	4	4	1	rs12877581	1	rs12877581
46	14:72417326:C:G	rs2332700	14	72417326	1.82316e-08	72387640	72464832	62	39	2	rs2332700;rs2190864	1	rs2332700
47	15:43620073:A:C	rs7048	15	43620073	2.30664e-10	43541939	44187991	240	178	2	rs7048;rs28702649	1	rs7048
48	15:78909070:A:G	rs4887069	15	78909070	1.61235e-08	78802586	78926726	78	61	1	rs4887069	1	rs4887069
49	16:4463846:A:G	rs62039173	16	4463846	8.99135e-09	4429917	4596447	134	113	1	rs62039173	1	rs62039173
50	17:43156023:C:T	rs59695806	17	43156023	3.65099e-08	43116313	43188117	21	15	1	rs59695806	1	rs59695806
51	17:44096553:A:G	rs62062288	17	44096553	7.45285e-12	43463493	44865603	3881	2393	11	rs55938136;rs62062288;rs2696466;rs531756820;rs2696531;rs117300236;rs199460;rs199500;rs199498;rs35076622;rs9898399	2	rs55938136;rs62062288
52	18:53408187:C:T	rs28758902	18	53408187	2.5565e-10	53403228	53463661	25	23	1	rs28758902	1	rs28758902
53	18:77576337:A:G	rs71367545	18	77576337	1.0879e-10	77551586	77580712	22	15	2	rs71367545;rs7238071	1	rs71367545
54	19:4966041:C:T	rs35502362	19	4966041	1.18613e-08	4944555	5022857	22	15	1	rs35502362	1	rs35502362
55	19:11849736:C:T	rs72986630	19	11849736	1.3339e-08	11849736	11849736	1	1	1	rs72986630	1	rs72986630
56	19:19657632:A:C	rs7245983	19	19657632	3.67811e-10	19373689	19666574	256	211	2	rs7245983;rs10402308	1	rs7245983
57	20:1641146:C:T	rs4814411	20	1641146	3.38562e-09	1612323	1710272	26	24	2	rs4814411;rs6135736	1	rs4814411
58	20:37453194:A:G	rs6065094	20	37453194	3.81137e-08	37361504	37485986	64	47	1	rs6065094	1	rs6065094
59	20:42116518:A:G	rs6030909	20	42116518	2.26821e-08	42114937	42136272	14	14	1	rs6030909	1	rs6030909
60	20:47511792:C:T	rs6095352	20	47511792	1.62464e-08	47511792	47938833	206	151	2	rs6095352;rs6122778	1	rs6095352
61	22:42315790:C:T	rs763263	22	42315790	2.3436e-10	42315790	42689370	297	229	4	rs763263;rs4822076;rs5751191;rs6002655	2	rs763263;rs6002655

## Sheet: Supplementary Table 7
Supplementary Table 7 Results of mapping of all fine-mapped genes of BDuniq GWAS to synaptic locations using SynGO.
gene	gene hgnc_id	gene symbol	gene name	gene synonyms	GO term ID	GO term name	GO domain	SynGO annotation ID
NSF	HGNC:8016	NSF	N-ethylmaleimide sensitive factor, vesicle fusing ATPase	SKD2,SEC18	GO:0099523	presynaptic cytosol (GO:0099523)	CC	272
NSF	HGNC:8016	NSF	N-ethylmaleimide sensitive factor, vesicle fusing ATPase	SKD2,SEC18	GO:0099504	synaptic vesicle cycle (GO:0099504)	BP	273
VAMP3	HGNC:12644	VAMP3	vesicle associated membrane protein 3	CEB	GO:0030285	integral component of synaptic vesicle membrane (GO:0030285)	CC	1381
IGSF9B	HGNC:32326	IGSF9B	immunoglobulin superfamily member 9B	KIAA1030,LINC00947,LOC283174,MIR4697HG	GO:0099560	synapse adhesion between pre- and post-synapse (GO:0099560)	BP	1886
RTN4	HGNC:14085	RTN4	reticulon 4	NSP-CL,KIAA0886,NOGO,ASY	GO:0099061	integral component of postsynaptic density membrane (GO:0099061)	CC	1902
GIT2	HGNC:4273	GIT2	GIT ArfGAP 2	KIAA0148,PKL	GO:2000300	regulation of synaptic vesicle exocytosis (GO:2000300)	BP	1921
STAU1	HGNC:11370	STAU1	staufen double-stranded RNA binding protein 1	PPP1R150,STAU	GO:0099010	modification of postsynaptic structure (GO:0099010)	BP	2229
STAU1	HGNC:11370	STAU1	staufen double-stranded RNA binding protein 1	PPP1R150,STAU	GO:0050804	modulation of chemical synaptic transmission (GO:0050804)	BP	2230
IGSF9B	HGNC:32326	IGSF9B	immunoglobulin superfamily member 9B	KIAA1030,LINC00947,LOC283174,MIR4697HG	GO:0099629	postsynaptic specialization of symmetric synapse (GO:0099629)	CC	2412
STAU1	HGNC:11370	STAU1	staufen double-stranded RNA binding protein 1	PPP1R150,STAU	GO:0098963	dendritic transport of messenger ribonucleoprotein complex (GO:0098963)	BP	2435
PPP1CC	HGNC:9283	PPP1CC	protein phosphatase 1 catalytic subunit gamma	PP1C,PP1GAMMA	GO:0098794	postsynapse (GO:0098794)	CC	2515
PPP1CC	HGNC:9283	PPP1CC	protein phosphatase 1 catalytic subunit gamma	PP1C,PP1GAMMA	GO:0098793	presynapse (GO:0098793)	CC	2516
ADD3	HGNC:245	ADD3	adducin 3	ADDL	GO:0098793	presynapse (GO:0098793)	CC	2689
ADD3	HGNC:245	ADD3	adducin 3	ADDL	GO:0098794	postsynapse (GO:0098794)	CC	2690
ZDHHC5	HGNC:18472	ZDHHC5	zinc finger DHHC-type palmitoyltransferase 5	KIAA1748,ZNF375,DHHC5	GO:0099091	postsynaptic specialization, intracellular component (GO:0099091)	CC	2854
ARFGEF2	HGNC:15853	ARFGEF2	ADP ribosylation factor guanine nucleotide exchange factor 2	BIG2	GO:0098794	postsynapse (GO:0098794)	CC	2950
ZDHHC5	HGNC:18472	ZDHHC5	zinc finger DHHC-type palmitoyltransferase 5	KIAA1748,ZNF375,DHHC5	GO:0099072	regulation of postsynaptic membrane neurotransmitter receptor levels (GO:0099072)	BP	2974
ARFGEF2	HGNC:15853	ARFGEF2	ADP ribosylation factor guanine nucleotide exchange factor 2	BIG2	GO:0098793	presynapse (GO:0098793)	CC	2999
C1QL1	HGNC:24182	C1QL1	complement C1q like 1	CRF,C1QRF,C1QTNF14,CTRP14	GO:0043083	synaptic cleft (GO:0043083)	CC	3053
AGAP2	HGNC:16921	AGAP2	ArfGAP with GTPase domain, ankyrin repeat and PH domain 2	CENTG1	GO:0098794	postsynapse (GO:0098794)	CC	3115
C1QL1	HGNC:24182	C1QL1	complement C1q like 1	CRF,C1QRF,C1QTNF14,CTRP14	GO:1905806	regulation of synapse disassembly (GO:1905806)	BP	3648
RTN4	HGNC:14085	RTN4	reticulon 4	NSP-CL,KIAA0886,NOGO,ASY	GO:0098794	postsynapse (GO:0098794)	CC	4020
RTN4	HGNC:14085	RTN4	reticulon 4	NSP-CL,KIAA0886,NOGO,ASY	GO:0098794	postsynapse (GO:0098794)	CC	4021
RTN4	HGNC:14085	RTN4	reticulon 4	NSP-CL,KIAA0886,NOGO,ASY	GO:0050804	modulation of chemical synaptic transmission (GO:0050804)	BP	4026
BLOC1S1	HGNC:4200	BLOC1S1	biogenesis of lysosomal organelles complex 1 subunit 1	BLOS1,BORCS1,GCN5L1	GO:0098693	regulation of synaptic vesicle cycle (GO:0098693)	BP	4097
VPS29	HGNC:14340	VPS29	VPS29 retromer complex component	PEP11,DC7,DC15	GO:1900242	regulation of synaptic vesicle endocytosis (GO:1900242)	BP	4107

## Sheet: Supplementary Table 8
Supplementary Table 8 Results of mapping of all fine-mapped genes of SCZuniq GWAS to synaptic locations using SynGO.
gene	gene hgnc_id	gene symbol	gene name	gene synonyms	GO term ID	GO term name	GO domain	SynGO annotation ID
NSF	HGNC:8016	NSF	N-ethylmaleimide sensitive factor, vesicle fusing ATPase	SKD2,SEC18	GO:0099523	presynaptic cytosol (GO:0099523)	CC	272
NSF	HGNC:8016	NSF	N-ethylmaleimide sensitive factor, vesicle fusing ATPase	SKD2,SEC18	GO:0099504	synaptic vesicle cycle (GO:0099504)	BP	273
FXR1	HGNC:4023	FXR1	FMR1 autosomal homolog 1		GO:0098794	postsynapse (GO:0098794)	CC	503
SLC32A1	HGNC:11018	SLC32A1	solute carrier family 32 member 1	VGAT,BA122O1.1,VIAAT	GO:0030285	integral component of synaptic vesicle membrane (GO:0030285)	CC	653
SLC32A1	HGNC:11018	SLC32A1	solute carrier family 32 member 1	VGAT,BA122O1.1,VIAAT	GO:0098700	synaptic vesicle neurotransmitter loading (GO:0098700)	BP	680
NCAN	HGNC:2465	NCAN	neurocan	CSPG3	GO:0045202	synapse (GO:0045202)	CC	781
PTPRS	HGNC:9681	PTPRS	protein tyrosine phosphatase receptor type S		GO:0099056	integral component of presynaptic membrane (GO:0099056)	CC	844
INA	HGNC:6057	INA	internexin neuronal intermediate filament protein alpha	NF-66,NEF5	GO:0099160	postsynaptic intermediate filament cytoskeleton (GO:0099160)	CC	847
SEPTIN3	HGNC:10750	SEPTIN3	septin 3	SEP3,SEPT3	GO:0098793	presynapse (GO:0098793)	CC	1009
SLC32A1	HGNC:11018	SLC32A1	solute carrier family 32 member 1	VGAT,BA122O1.1,VIAAT	GO:0030285	integral component of synaptic vesicle membrane (GO:0030285)	CC	1171
SLC32A1	HGNC:11018	SLC32A1	solute carrier family 32 member 1	VGAT,BA122O1.1,VIAAT	GO:0098700	synaptic vesicle neurotransmitter loading (GO:0098700)	BP	1172
VAMP3	HGNC:12644	VAMP3	vesicle associated membrane protein 3	CEB	GO:0030285	integral component of synaptic vesicle membrane (GO:0030285)	CC	1381
INA	HGNC:6057	INA	internexin neuronal intermediate filament protein alpha	NF-66,NEF5	GO:0099184	structural constituent of postsynaptic intermediate filament cytoskeleton (GO:0099184)	BP	1409
GRM3	HGNC:4595	GRM3	glutamate metabotropic receptor 3	GPRC1C,MGLU3,MGLUR3	GO:0099055	integral component of postsynaptic membrane (GO:0099055)	CC	1578
INA	HGNC:6057	INA	internexin neuronal intermediate filament protein alpha	NF-66,NEF5	GO:0098794	postsynapse (GO:0098794)	CC	1607
INA	HGNC:6057	INA	internexin neuronal intermediate filament protein alpha	NF-66,NEF5	GO:0098794	postsynapse (GO:0098794)	CC	1652
CLU	HGNC:2095	CLU	clusterin	SGP-2,SP-40,TRPM-2,KUB1,CLU1,CLU2,CLI,APOJ	GO:0045202	synapse (GO:0045202)	CC	1655
PTPRS	HGNC:9681	PTPRS	protein tyrosine phosphatase receptor type S		GO:0099054	presynapse assembly (GO:0099054)	BP	1843
PTPRS	HGNC:9681	PTPRS	protein tyrosine phosphatase receptor type S		GO:0099151	regulation of postsynaptic density assembly (GO:0099151)	BP	1846
IGSF9B	HGNC:32326	IGSF9B	immunoglobulin superfamily member 9B	KIAA1030,LINC00947,LOC283174,MIR4697HG	GO:0099560	synapse adhesion between pre- and post-synapse (GO:0099560)	BP	1886
RTN4	HGNC:14085	RTN4	reticulon 4	NSP-CL,KIAA0886,NOGO,ASY	GO:0099061	integral component of postsynaptic density membrane (GO:0099061)	CC	1902
GIT2	HGNC:4273	GIT2	GIT ArfGAP 2	KIAA0148,PKL	GO:2000300	regulation of synaptic vesicle exocytosis (GO:2000300)	BP	1921
GRM3	HGNC:4595	GRM3	glutamate metabotropic receptor 3	GPRC1C,MGLU3,MGLUR3	GO:0099056	integral component of presynaptic membrane (GO:0099056)	CC	1943
CHRNB4	HGNC:1964	CHRNB4	cholinergic receptor nicotinic beta 4 subunit		GO:1904315	transmitter-gated ion channel activity involved in regulation of postsynaptic membrane potential (GO:1904315)	BP	1984
CHRNA3	HGNC:1957	CHRNA3	cholinergic receptor nicotinic alpha 3 subunit		GO:1904315	transmitter-gated ion channel activity involved in regulation of postsynaptic membrane potential (GO:1904315)	BP	1988
CHRNA3	HGNC:1957	CHRNA3	cholinergic receptor nicotinic alpha 3 subunit		GO:0099060	integral component of postsynaptic specialization membrane (GO:0099060)	CC	1989
CHRNA3	HGNC:1957	CHRNA3	cholinergic receptor nicotinic alpha 3 subunit		GO:0099060	integral component of postsynaptic specialization membrane (GO:0099060)	CC	2000
CHRNA5	HGNC:1959	CHRNA5	cholinergic receptor nicotinic alpha 5 subunit		GO:0099171	presynaptic modulation of chemical synaptic transmission (GO:0099171)	BP	2023
CHRNA3	HGNC:1957	CHRNA3	cholinergic receptor nicotinic alpha 3 subunit		GO:0099171	presynaptic modulation of chemical synaptic transmission (GO:0099171)	BP	2026
PTK2B	HGNC:9612	PTK2B	protein tyrosine kinase 2 beta	CAKB,PYK2,RAFTK,PTK,CADTK,FAK2	GO:0098794	postsynapse (GO:0098794)	CC	2131
DGKZ	HGNC:2857	DGKZ	diacylglycerol kinase zeta	DAGK5,HDGKZETA,DGK-ZETA,DAGK6	GO:0014069	postsynaptic density (GO:0014069)	CC	2193
STAU1	HGNC:11370	STAU1	staufen double-stranded RNA binding protein 1	PPP1R150,STAU	GO:0099010	modification of postsynaptic structure (GO:0099010)	BP	2229
STAU1	HGNC:11370	STAU1	staufen double-stranded RNA binding protein 1	PPP1R150,STAU	GO:0050804	modulation of chemical synaptic transmission (GO:0050804)	BP	2230
PTPRS	HGNC:9681	PTPRS	protein tyrosine phosphatase receptor type S		GO:0099056	integral component of presynaptic membrane (GO:0099056)	CC	2246
PTPRS	HGNC:9681	PTPRS	protein tyrosine phosphatase receptor type S		GO:0099054	presynapse assembly (GO:0099054)	BP	2336
PTPRS	HGNC:9681	PTPRS	protein tyrosine phosphatase receptor type S		GO:0099151	regulation of postsynaptic density assembly (GO:0099151)	BP	2338
DGKZ	HGNC:2857	DGKZ	diacylglycerol kinase zeta	DAGK5,HDGKZETA,DGK-ZETA,DAGK6	GO:0099562	maintenance of postsynaptic density structure (GO:0099562)	BP	2402
IGSF9B	HGNC:32326	IGSF9B	immunoglobulin superfamily member 9B	KIAA1030,LINC00947,LOC283174,MIR4697HG	GO:0099629	postsynaptic specialization of symmetric synapse (GO:0099629)	CC	2412
STAU1	HGNC:11370	STAU1	staufen double-stranded RNA binding protein 1	PPP1R150,STAU	GO:0098963	dendritic transport of messenger ribonucleoprotein complex (GO:0098963)	BP	2435
NGEF	HGNC:7807	NGEF	neuronal guanine nucleotide exchange factor	ARHGEF27	GO:1905806	regulation of synapse disassembly (GO:1905806)	BP	2450
PTPRS	HGNC:9681	PTPRS	protein tyrosine phosphatase receptor type S		GO:0099560	synapse adhesion between pre- and post-synapse (GO:0099560)	BP	2464
PTPRS	HGNC:9681	PTPRS	protein tyrosine phosphatase receptor type S		GO:0099560	synapse adhesion between pre- and post-synapse (GO:0099560)	BP	2472
PTPRS	HGNC:9681	PTPRS	protein tyrosine phosphatase receptor type S		GO:0099560	synapse adhesion between pre- and post-synapse (GO:0099560)	BP	2477
PPP1CC	HGNC:9283	PPP1CC	protein phosphatase 1 catalytic subunit gamma	PP1C,PP1GAMMA	GO:0098794	postsynapse (GO:0098794)	CC	2515
PPP1CC	HGNC:9283	PPP1CC	protein phosphatase 1 catalytic subunit gamma	PP1C,PP1GAMMA	GO:0098793	presynapse (GO:0098793)	CC	2516
PTPRS	HGNC:9681	PTPRS	protein tyrosine phosphatase receptor type S		GO:0050804	modulation of chemical synaptic transmission (GO:0050804)	BP	2650
PTPRS	HGNC:9681	PTPRS	protein tyrosine phosphatase receptor type S		GO:0050808	synapse organization (GO:0050808)	BP	2743
NCAN	HGNC:2465	NCAN	neurocan	CSPG3	GO:0050804	modulation of chemical synaptic transmission (GO:0050804)	BP	2772
ZDHHC5	HGNC:18472	ZDHHC5	zinc finger DHHC-type palmitoyltransferase 5	KIAA1748,ZNF375,DHHC5	GO:0099091	postsynaptic specialization, intracellular component (GO:0099091)	CC	2854
ARFGEF2	HGNC:15853	ARFGEF2	ADP ribosylation factor guanine nucleotide exchange factor 2	BIG2	GO:0098794	postsynapse (GO:0098794)	CC	2950
ZDHHC5	HGNC:18472	ZDHHC5	zinc finger DHHC-type palmitoyltransferase 5	KIAA1748,ZNF375,DHHC5	GO:0099072	regulation of postsynaptic membrane neurotransmitter receptor levels (GO:0099072)	BP	2974
ARFGEF2	HGNC:15853	ARFGEF2	ADP ribosylation factor guanine nucleotide exchange factor 2	BIG2	GO:0098793	presynapse (GO:0098793)	CC	2999
HIP1R	HGNC:18415	HIP1R	huntingtin interacting protein 1 related	KIAA0655,HIP3,HIP12,FLJ14000,ILWEQ	GO:0098794	postsynapse (GO:0098794)	CC	3033
HIP1R	HGNC:18415	HIP1R	huntingtin interacting protein 1 related	KIAA0655,HIP3,HIP12,FLJ14000,ILWEQ	GO:0099173	postsynapse organization (GO:0099173)	BP	3034
BCL11A	HGNC:13221	BCL11A	BAF chromatin remodeling complex subunit BCL11A	BCL11A-XL,BCL11A-L,BCL11A-S,CTIP1,HBFQTL5,ZNF856,SMARCM1,EVI9	GO:0098794	postsynapse (GO:0098794)	CC	3048
AGAP2	HGNC:16921	AGAP2	ArfGAP with GTPase domain, ankyrin repeat and PH domain 2	CENTG1	GO:0098794	postsynapse (GO:0098794)	CC	3115
INA	HGNC:6057	INA	internexin neuronal intermediate filament protein alpha	NF-66,NEF5	GO:0099092	postsynaptic density, intracellular component (GO:0099092)	CC	3667
INA	HGNC:6057	INA	internexin neuronal intermediate filament protein alpha	NF-66,NEF5	GO:0099170	postsynaptic modulation of chemical synaptic transmission (GO:0099170)	BP	3683
SVOP	HGNC:25417	SVOP	SV2 related protein	DKFZP761H039	GO:0030285	integral component of synaptic vesicle membrane (GO:0030285)	CC	3728
PTK2B	HGNC:9612	PTK2B	protein tyrosine kinase 2 beta	CAKB,PYK2,RAFTK,PTK,CADTK,FAK2	GO:0099092	postsynaptic density, intracellular component (GO:0099092)	CC	3851
PTK2B	HGNC:9612	PTK2B	protein tyrosine kinase 2 beta	CAKB,PYK2,RAFTK,PTK,CADTK,FAK2	GO:0099092	postsynaptic density, intracellular component (GO:0099092)	CC	3853
PTK2B	HGNC:9612	PTK2B	protein tyrosine kinase 2 beta	CAKB,PYK2,RAFTK,PTK,CADTK,FAK2	GO:0099170	postsynaptic modulation of chemical synaptic transmission (GO:0099170)	BP	3854
PTK2B	HGNC:9612	PTK2B	protein tyrosine kinase 2 beta	CAKB,PYK2,RAFTK,PTK,CADTK,FAK2	GO:0098793	presynapse (GO:0098793)	CC	3855
PTK2B	HGNC:9612	PTK2B	protein tyrosine kinase 2 beta	CAKB,PYK2,RAFTK,PTK,CADTK,FAK2	GO:0099151	regulation of postsynaptic density assembly (GO:0099151)	BP	3856
NGEF	HGNC:7807	NGEF	neuronal guanine nucleotide exchange factor	ARHGEF27	GO:0098794	postsynapse (GO:0098794)	CC	3951
WDR7	HGNC:13490	WDR7	WD repeat domain 7	KIAA0541,TRAG	GO:0008021	synaptic vesicle (GO:0008021)	CC	3960
NCAN	HGNC:2465	NCAN	neurocan	CSPG3	GO:0098966	perisynaptic extracellular matrix (GO:0098966)	CC	3985
RTN4	HGNC:14085	RTN4	reticulon 4	NSP-CL,KIAA0886,NOGO,ASY	GO:0098794	postsynapse (GO:0098794)	CC	4020
RTN4	HGNC:14085	RTN4	reticulon 4	NSP-CL,KIAA0886,NOGO,ASY	GO:0098794	postsynapse (GO:0098794)	CC	4021
RTN4	HGNC:14085	RTN4	reticulon 4	NSP-CL,KIAA0886,NOGO,ASY	GO:0050804	modulation of chemical synaptic transmission (GO:0050804)	BP	4026
GRM3	HGNC:4595	GRM3	glutamate metabotropic receptor 3	GPRC1C,MGLU3,MGLUR3	GO:0099170	postsynaptic modulation of chemical synaptic transmission (GO:0099170)	BP	4048
BLOC1S1	HGNC:4200	BLOC1S1	biogenesis of lysosomal organelles complex 1 subunit 1	BLOS1,BORCS1,GCN5L1	GO:0098693	regulation of synaptic vesicle cycle (GO:0098693)	BP	4097
VPS29	HGNC:14340	VPS29	VPS29 retromer complex component	PEP11,DC7,DC15	GO:1900242	regulation of synaptic vesicle endocytosis (GO:1900242)	BP	4107
PTPRS	HGNC:9681	PTPRS	protein tyrosine phosphatase receptor type S		GO:0099537	trans-synaptic signaling (GO:0099537)	BP	4203
NCAN	HGNC:2465	NCAN	neurocan	CSPG3	GO:0098966	perisynaptic extracellular matrix (GO:0098966)	CC	4516
NCAN	HGNC:2465	NCAN	neurocan	CSPG3	GO:0099175	regulation of postsynapse organization (GO:0099175)	BP	4517
NCAN	HGNC:2465	NCAN	neurocan	CSPG3	GO:0098966	perisynaptic extracellular matrix (GO:0098966)	CC	4518

## Sheet: Supplementary Table 9
Supplementary Table 9 - Results of MAGMA tissue enrichment analsysis for BDuniq
VARIABLE: name of the gene set, gene covariate; TYPE: denotes the type of variable, either SET or COVAR for normal gene sets and gene covariates provided in the input files; NGENES: the number of genes in the data that are in the set; BETA: the regression coefficient of the variable; BETA_STD: the semi-standardized regression coefficient, corresponding to the predicted; SE: the standard error of …
VARIABLE	TYPE	NGENES	BETA	BETA_STD	SE	P
Brain_Hippocampus	COVAR	17217	0.041001	0.06934	0.0083932	5.2204e-07	**
Brain_Frontal_Cortex_BA9	COVAR	17217	0.034967	0.064333	0.0072544	7.2387e-07	**
Brain_Cortex	COVAR	17217	0.035439	0.06454	0.0075207	1.2353e-06	**
Brain_Anterior_cingulate_cortex_BA24	COVAR	17217	0.035854	0.063245	0.0076102	1.2411e-06	**
Brain_Caudate_basal_ganglia	COVAR	17217	0.037428	0.064562	0.0082931	3.2154e-06	**
Brain_Amygdala	COVAR	17217	0.036511	0.062117	0.0082538	4.8876e-06	**
Brain_Putamen_basal_ganglia	COVAR	17217	0.035669	0.060626	0.0083491	9.732e-06	**
Brain_Nucleus_accumbens_basal_ganglia	COVAR	17217	0.032819	0.056863	0.0080113	2.1062e-05	**
Brain_Substantia_nigra	COVAR	17217	0.032277	0.055489	0.0090416	0.00017908	**
Brain_Spinal_cord_cervical_c-1	COVAR	17217	0.030293	0.054369	0.0090858	0.00042886	**
Brain_Hypothalamus	COVAR	17217	0.026395	0.045357	0.0085531	0.0010162	*
Brain_Cerebellar_Hemisphere	COVAR	17217	0.016173	0.032417	0.0063979	0.0057421	*
Brain_Cerebellum	COVAR	17217	0.016416	0.032549	0.0065988	0.0064331	*
Whole_Blood	COVAR	17217	0.012014	0.021711	0.0059086	0.02102	*
Pituitary	COVAR	17217	0.011202	0.020843	0.0093692	0.11593
Spleen	COVAR	17217	0.0054432	0.010773	0.0077124	0.24017
Cells_EBV-transformed_lymphocytes	COVAR	17217	0.0031791	0.006934	0.0051418	0.2682
Artery_Aorta	COVAR	17217	0.0050155	0.010223	0.01076	0.32057
Artery_Tibial	COVAR	17217	0.0041574	0.0085501	0.010559	0.34689
Artery_Coronary	COVAR	17217	0.00020636	0.00041017	0.012457	0.49339
Esophagus_Muscularis	COVAR	17217	-0.0024585	-0.0048435	0.013127	0.57428
Muscle_Skeletal	COVAR	17217	-0.0022832	-0.0043178	0.0072412	0.62373
Testis	COVAR	17217	-0.0026158	-0.0045069	0.0058641	0.67222
Colon_Sigmoid	COVAR	17217	-0.0070917	-0.013855	0.013253	0.70371
Heart_Atrial_Appendage	COVAR	17217	-0.0055577	-0.0099687	0.010003	0.71076
Small_Intestine_Terminal_Ileum	COVAR	17217	-0.006319	-0.011598	0.01007	0.73483
Heart_Left_Ventricle	COVAR	17217	-0.0066726	-0.011133	0.0095369	0.75793
Esophagus_Gastroesophageal_Junction	COVAR	17217	-0.0098299	-0.019326	0.013525	0.76632
Nerve_Tibial	COVAR	17217	-0.010884	-0.021867	0.010562	0.84859
Cells_Cultured_fibroblasts	COVAR	17217	-0.0074013	-0.015845	0.0068954	0.85844
Colon_Transverse	COVAR	17217	-0.013837	-0.0254	0.012091	0.87378
Pancreas	COVAR	17217	-0.012552	-0.020977	0.0088163	0.92272
Liver	COVAR	17217	-0.011732	-0.021114	0.0066633	0.96085
Lung	COVAR	17217	-0.017324	-0.033425	0.0096362	0.96389
Kidney_Cortex	COVAR	17217	-0.022306	-0.039145	0.0095226	0.99041
Uterus	COVAR	17217	-0.027051	-0.05503	0.011436	0.99099
Adipose_Subcutaneous	COVAR	17217	-0.027569	-0.05494	0.011322	0.99255
Adipose_Visceral_Omentum	COVAR	17217	-0.029285	-0.056795	0.011746	0.99367
Stomach	COVAR	17217	-0.032044	-0.058132	0.01254	0.99469
Adrenal_Gland	COVAR	17217	-0.027664	-0.053336	0.010587	0.99551
Kidney_Medulla	COVAR	17217	-0.028018	-0.051727	0.0097556	0.99796
Bladder	COVAR	17217	-0.039806	-0.077443	0.013785	0.99806
Ovary	COVAR	17217	-0.029962	-0.060659	0.010182	0.99837
Esophagus_Mucosa	COVAR	17217	-0.023986	-0.046304	0.0079769	0.99868
Skin_Not_Sun_Exposed_Suprapubic	COVAR	17217	-0.02514	-0.048402	0.0080764	0.99907
Fallopian_Tube	COVAR	17217	-0.03887	-0.075244	0.012433	0.99911
Skin_Sun_Exposed_Lower_leg	COVAR	17217	-0.026244	-0.050835	0.0081053	0.9994
Thyroid	COVAR	17217	-0.034129	-0.06747	0.010161	0.99961
Prostate	COVAR	17217	-0.043871	-0.083063	0.012504	0.99977
Breast_Mammary_Tissue	COVAR	17217	-0.047804	-0.091761	0.013341	0.99983
Minor_Salivary_Gland	COVAR	17217	-0.038752	-0.071993	0.010062	0.99994
Cervix_Endocervix	COVAR	17217	-0.048583	-0.09599	0.01213	0.99997
Vagina	COVAR	17217	-0.05105	-0.09743	0.01156	0.99999
Cervix_Ectocervix	COVAR	17217	-0.058529	-0.11451	0.012726	1

[truncated: 5 more sheets: Supplementary Table 10, Supplementary Table 11, Supplementary Table 12, Supplementary Table 13, Supplementary Table 14]
